# Supplementary material for: Using a model filamentous fungus to unravel mechanisms of lignocellulose deconstruction
Source: Biotechnol Biofuels. 2013 Jan 22;6:6. doi: 10.1186/1754-6834-6-6 (PMC3598899; doi:10.1186/1754-6834-6-6)
Supplement: Additional file 1 — Analysis of genes induced when N. crassa is grown on cellulose. [file 1754-6834-6-6-S1.xlsx]

## Sheet: additional file 1
NCU #	Annotation	CAZy Classes	Targetl P Predictions	Target P Confidence	CLR Clusters	BG Clusters	Venn group
NCU03322	GDSL family lipase		Other	1	clr modulated	2: Cellulose specific	2
NCU00130	beta-glucosidase	GH1	Other	4	clr modulated		3
NCU09425	NdvB protein	GH94	Other	5	clr modulated	2: Cellulose specific	2
NCU04720	nitrite reductase		Other	3	clr modulated	3: Metabolic response	3
NCU08115	DNA mismatch repair protein Msh3		Mitochondrion	5	clr modulated	2: Cellulose specific	2
NCU08038	CAS1		Secretory Pathway	1	clr modulated	2: Cellulose specific	2
NCU07225	endo-1,4-beta-xylanase 2	CBM1, GH11	Secretory Pathway	2	clr modulated	2: Cellulose specific	2
NCU10039	hypothetical protein		Secretory Pathway	3	clr modulated	2: Cellulose specific	2
NCU08371	hypothetical protein	GH125	Secretory Pathway	2	clr modulated	2: Cellulose specific	2
NCU09295	hypothetical protein		Secretory Pathway	1	clr modulated	3: Metabolic response	3
NCU07222	hypothetical protein		Secretory Pathway	1	clr modulated	3: Metabolic response	3
NCU09172	hypothetical protein		Secretory Pathway	5	clr modulated	2: Cellulose specific	2
NCU04475	lipase B		Secretory Pathway	1	clr modulated	1: Hemicellulose specific	4
NCU06364	GDSL lipase/acylhydrolase		Secretory Pathway	2	clr modulated	1: Hemicellulose specific	4
NCU03903	lipase/esterase		Secretory Pathway	2	clr modulated	2: Cellulose specific	2
NCU07055	monooxygenase		Secretory Pathway	3	clr modulated	2: Cellulose specific	2
NCU07224	monooxygenase		Secretory Pathway	2	clr modulated	2: Cellulose specific	2
NCU10344	cytochrome P450 98A3		Secretory Pathway	4	clr modulated		3
NCU09923	beta-xylosidase	GH3	Secretory Pathway	1	clr modulated	2: Cellulose specific	2
NCU08752	acetylcholinesterase		Secretory Pathway	1	clr modulated	2: Cellulose specific	2
NCU08750	isoamyl alcohol oxidase		Secretory Pathway	1	clr modulated	2: Cellulose specific	2
NCU05159	acetylxylan esterase	CBM1, CE5	Secretory Pathway	1	clr modulated	2: Cellulose specific	2
NCU04870	acetyl xylan esterase	CE1	Secretory Pathway	1	clr modulated	2: Cellulose specific	2
NCU09924	BNR/Asp-box repeat protein	GH93	Secretory Pathway	1	clr modulated	2: Cellulose specific	2
NCU08114	hexose transporter		Other	2	clr modulated	2: Cellulose specific	2
NCU05853	MFS sugar transporter		Other	2	clr modulated	2: Cellulose specific	2
NCU07668	MFS multidrug transporter		Other	5	clr modulated	2: Cellulose specific	2
NCU07546	multidrug resistance protein MDR		Other	1	clr modulated	1: Hemicellulose specific	4
NCU11828					clr modulated	3: Metabolic response	3
NCU01320	glutathione S-transferase, variant		Other	5	clr modulated		3
NCU01430	hypothetical protein		Other	2	clr modulated	2: Cellulose specific	2
NCU09176	hypothetical protein		Other	3	clr modulated	2: Cellulose specific	2
NCU11932	hypothetical protein		Mitochondrion	1	clr modulated	2: Cellulose specific	2
NCU02485	hypothetical protein		Other	2	clr modulated	1: Hemicellulose specific	4
NCU06373	hypothetical protein		Mitochondrion	5	clr modulated	2: Cellulose specific	2
NCU09415	hypothetical protein		Other	2	clr modulated	2: Cellulose specific	2
NCU10697	hypothetical protein		Mitochondrion	2	clr modulated	1: Hemicellulose specific	4
NCU04618	hypothetical protein		Other	2	clr modulated	2: Cellulose specific	2
NCU08867	hypothetical protein		Other	5	clr modulated	2: Cellulose specific	2
NCU07270	hypothetical protein		Other	2	clr modulated	2: Cellulose specific	2
NCU04557	hypothetical protein		Mitochondrion	2	clr modulated	1: Hemicellulose specific	4
NCU04871	hypothetical protein		Mitochondrion	5	clr modulated	2: Cellulose specific	2
NCU08116	hypothetical protein		Other	5	clr modulated	2: Cellulose specific	2
NCU00326	calcium homeostasis protein Regucalcin		Other	1	clr-1 dependent	3: Metabolic response	3
NCU07190	exoglucanase 3	GH6	Secretory Pathway	3	clr-1 dependent	2: Cellulose specific	2
NCU05863	hypothetical protein		Secretory Pathway	5	clr-1 dependent	2: Cellulose specific	2
NCU08790	hypothetical protein		Secretory Pathway	1	clr-1 dependent	2: Cellulose specific	2
NCU08756	hypothetical protein		Secretory Pathway	2	clr-1 dependent	2: Cellulose specific	2
NCU01058	hypothetical protein		Secretory Pathway	4	clr-1 dependent	2: Cellulose specific	2
NCU04948	hypothetical protein		Secretory Pathway	1	clr-1 dependent	2: Cellulose specific	2
NCU09926	hypothetical protein		Secretory Pathway	1	clr-1 dependent		3
NCU05848	cytochrome P450 monooxygenase		Secretory Pathway	2	clr-1 dependent	3: Metabolic response	3
NCU08755	beta-glucosidase 1	GH3	Secretory Pathway	2	clr-1 dependent		3
NCU04623	beta-galactosidase	GH35	Secretory Pathway	4	clr-1 dependent	2: Cellulose specific	2
NCU08746	starch binding domain-containing protein	CBM20	Secretory Pathway	3	clr-1 dependent	2: Cellulose specific	2
NCU01059	glycosyl hydrolase family 47 protein	GH47	Secretory Pathway	3	clr-1 dependent	2: Cellulose specific	2
NCU09976	rhamnogalacturonan acetylesterase	CE12	Secretory Pathway	4	clr-1 dependent	2: Cellulose specific	2
NCU09445	Cip2	CE15	Secretory Pathway	1	clr-1 dependent	2: Cellulose specific	2
NCU08042	CLR-2		Other	3	clr-1 dependent	2: Cellulose specific	2
NCU06971	XLR-1		Other	5	clr-1 dependent	2: Cellulose specific	2
NCU05580	membrane transporter		Other	1	clr-1 dependent		3
NCU09689	hypothetical protein		Other	1	clr-1 dependent	2: Cellulose specific	2
NCU05846	hypothetical protein		Mitochondrion	5	clr-1 dependent	2: Cellulose specific	2
NCU04522	hypothetical protein		Other	3	clr-1 dependent	2: Cellulose specific	2
NCU06704	hypothetical protein		Other	5	clr-1 dependent	2: Cellulose specific	2
NCU11118	hypothetical protein		Mitochondrion	3	clr-1 dependent	2: Cellulose specific	2
NCU05574	hypothetical protein, variant		Other	3	clr-1 dependent	2: Cellulose specific	2
NCU02882	hypothetical protein		Other	3	clr-1 dependent	3: Metabolic response	3
NCU08113	hypothetical protein		Other	2	clr-1 dependent	1: Hemicellulose specific	4
NCU08117	hypothetical protein		Other	4	clr-1 dependent	1: Hemicellulose specific	4
NCU00800	hypothetical protein		Other	3	clr-1 dependent		3
NCU00890	beta-mannosidase	GH2	Other	3	clr-1/2 dependent	2: Cellulose specific	2
NCU08687	galactokinase		Other	2	clr-1/2 dependent	1: Hemicellulose specific	4
NCU07487	periplasmic beta-glucosidase	GH3	Other	2	clr-1/2 dependent	2: Cellulose specific	2
NCU11068	endo-beta-1,4-mannanase		Other	3	clr-1/2 dependent	2: Cellulose specific	2
NCU01148	methyltransferase		Other	2	clr-1/2 dependent	2: Cellulose specific	2
NCU10383	aspartate aminotransferase		Other	2	clr-1/2 dependent		3
NCU05855	O-methyltransferase		Other	5	clr-1/2 dependent	2: Cellulose specific	2
NCU09223	protein disulfide-isomerase		Secretory Pathway	2	clr-1/2 dependent	2: Cellulose specific	2
NCU09265	calreticulin		Secretory Pathway	4	clr-1/2 dependent	2: Cellulose specific	2
NCU00813	disulfide isomerase		Secretory Pathway	2	clr-1/2 dependent	2: Cellulose specific	2
NCU09485	chaperone dnaK		Secretory Pathway	1	clr-1/2 dependent	2: Cellulose specific	2
NCU08897	protein transporter SEC61 subunit alpha		Other	4	clr-1/2 dependent	2: Cellulose specific	2
NCU06333	translocation protein SEC62		Other	2	clr-1/2 dependent	2: Cellulose specific	2
NCU00169	translocation complex componenet		Other	3	clr-1/2 dependent	2: Cellulose specific	2
NCU07340	exoglucanase 1	CBM1, GH7	Secretory Pathway	2	clr-1/2 dependent	2: Cellulose specific	2
NCU09680	exoglucanase 2	CBM1, GH6	Secretory Pathway	1	clr-1/2 dependent	2: Cellulose specific	2
NCU00762	endoglucanase 3	CBM1, GH5	Secretory Pathway	2	clr-1/2 dependent	2: Cellulose specific	2
NCU01050	endoglucanase II	GH61	Secretory Pathway	2	clr-1/2 dependent	2: Cellulose specific	2
NCU08760	endoglucanase II	CBM1, GH61	Secretory Pathway	1	clr-1/2 dependent	2: Cellulose specific	2
NCU02240	endoglucanase II	CBM1, GH61	Secretory Pathway	2	clr-1/2 dependent	2: Cellulose specific	2
NCU02916	endoglucanase II	CBM1, GH61	Secretory Pathway	3	clr-1/2 dependent	2: Cellulose specific	2
NCU00836	hypothetical protein	CBM1, GH61	Secretory Pathway	4	clr-1/2 dependent	2: Cellulose specific	2
NCU05057	endoglucanase EG-1	GH7	Secretory Pathway	2	clr-1/2 dependent	2: Cellulose specific	2
NCU07898	endoglucanase IV	GH61	Secretory Pathway	1	clr-1/2 dependent	2: Cellulose specific	2
NCU03328	endoglucanase II	GH61	Secretory Pathway	1	clr-1/2 dependent	2: Cellulose specific	2
NCU04854	endoglucanase EG-1	GH7	Secretory Pathway	2	clr-1/2 dependent	2: Cellulose specific	2
NCU05121	endoglucanase V	CBM1, GH45	Secretory Pathway	2	clr-1/2 dependent	2: Cellulose specific	2
NCU02344	fungal cellulose binding domain-containing	GH61	Secretory Pathway	4	clr-1/2 dependent	2: Cellulose specific	2
NCU07760	endoglucanase IV	CBM1, GH61	Secretory Pathway	2	clr-1/2 dependent	2: Cellulose specific	2
NCU05104	exoglucanase 1	GH7	Secretory Pathway	1	clr-1/2 dependent		3
NCU05924	endo-1,4-beta-xylanase	GH10	Secretory Pathway	2	clr-1/2 dependent	2: Cellulose specific	2
NCU07326	hypothetical protein	GH43	Secretory Pathway	1	clr-1/2 dependent	2: Cellulose specific	2
NCU05955	Cel74a	CBM1, GH74	Secretory Pathway	2	clr-1/2 dependent	2: Cellulose specific	2
NCU02855	endo-1,4-beta-xylanase A	GH11	Secretory Pathway	3	clr-1/2 dependent	2: Cellulose specific	2
NCU04997	xylanase	CBM1, GH10	Secretory Pathway	2	clr-1/2 dependent	2: Cellulose specific	2
NCU09775	alpha-N-arabinofuranosidase	GH54	Secretory Pathway	1	clr-1/2 dependent	2: Cellulose specific	2
NCU07143	6-phosphogluconolactonase		Secretory Pathway	1	clr-1/2 dependent	2: Cellulose specific	2
NCU03982	glucose-regulated protein		Secretory Pathway	1	clr-1/2 dependent	2: Cellulose specific	2
NCU05864	hypothetical protein		Secretory Pathway	2	clr-1/2 dependent	2: Cellulose specific	2
NCU09524	hypothetical protein		Secretory Pathway	5	clr-1/2 dependent	2: Cellulose specific	2
NCU00449	hypothetical protein		Secretory Pathway	1	clr-1/2 dependent	2: Cellulose specific	2
NCU03083	hypothetical protein		Secretory Pathway	2	clr-1/2 dependent	2: Cellulose specific	2
NCU06607	hypothetical protein		Secretory Pathway	2	clr-1/2 dependent	2: Cellulose specific	2
NCU01076	hypothetical protein		Secretory Pathway	1	clr-1/2 dependent	2: Cellulose specific	2
NCU11542	hypothetical protein		Secretory Pathway	1	clr-1/2 dependent	2: Cellulose specific	2
NCU09416	cellulose-binding GDSL lipase/acylhydrolase	CBM1, CE16	Secretory Pathway	1	clr-1/2 dependent	2: Cellulose specific	2
NCU00761	triacylglycerol lipase		Secretory Pathway	1	clr-1/2 dependent	2: Cellulose specific	2
NCU04952	beta-D-glucoside glucohydrolase	GH3	Secretory Pathway	2	clr-1/2 dependent		3
NCU08398	aldose 1-epimerase		Secretory Pathway	4	clr-1/2 dependent	2: Cellulose specific	2
NCU02059	endothiapepsin		Secretory Pathway	2	clr-1/2 dependent	2: Cellulose specific	2
NCU00206	cellobiose dehydrogenase	CBM1	Secretory Pathway	3	clr-1/2 dependent	2: Cellulose specific	2
NCU08785	fungal cellulose binding domain-containing	CE1	Secretory Pathway	1	clr-1/2 dependent	2: Cellulose specific	2
NCU09582	chitin deacetylase	CE4	Secretory Pathway	1	clr-1/2 dependent	2: Cellulose specific	2
NCU09764	hypothetical protein	CBM1	Secretory Pathway	1	clr-1/2 dependent	2: Cellulose specific	2
NCU03181	acetylxylan esterase		Secretory Pathway	3	clr-1/2 dependent	2: Cellulose specific	2
NCU08176	pectate lyase A	PL3	Secretory Pathway	2	clr-1/2 dependent	2: Cellulose specific	2
NCU10045	pectinesterase	CE8	Secretory Pathway	1	clr-1/2 dependent	2: Cellulose specific	2
NCU00710	acetyl xylan esterase	CBM1, CE1	Secretory Pathway	2	clr-1/2 dependent	1: Hemicellulose specific	4
NCU09664	acetylxylan esterase	CE5	Secretory Pathway	1	clr-1/2 dependent	2: Cellulose specific	2
NCU05751	cellulose-binding protein	CE3	Secretory Pathway	1	clr-1/2 dependent	2: Cellulose specific	2
NCU11198	arabinogalactan endo-1,4-beta-galactosidase		Secretory Pathway	1	clr-1/2 dependent	2: Cellulose specific	2
NCU04494	acetyl xylan esterase	CE1	Secretory Pathway	1	clr-1/2 dependent	2: Cellulose specific	2
NCU09491	feruloyl esterase B	CE1	Secretory Pathway	2	clr-1/2 dependent	2: Cellulose specific	2
NCU05598	rhamnogalacturonase B	PL4	Secretory Pathway	1	clr-1/2 dependent	3: Metabolic response	3
NCU09774	cellulase	CE1	Secretory Pathway	1	clr-1/2 dependent	2: Cellulose specific	2
NCU03725	VIB-1		Other	2	clr-1/2 dependent	2: Cellulose specific	2
NCU00801	MFS lactose permease		Other	1	clr-1/2 dependent	2: Cellulose specific	2
NCU10721	solute carrier family 35 member B1 protein		Other	4	clr-1/2 dependent	2: Cellulose specific	2
NCU11342	MFS hexose transporter		Other	2	clr-1/2 dependent	2: Cellulose specific	2
NCU02009	FreB		Other	3	clr-1/2 dependent	2: Cellulose specific	2
NCU09098	tetracycline transporter		Secretory Pathway	1	clr-1/2 dependent	2: Cellulose specific	2
NCU00870	hypothetical protein		Other	4	clr-1/2 dependent	2: Cellulose specific	2
NCU08379	hypothetical protein		Mitochondrion	4	clr-1/2 dependent	2: Cellulose specific	2
NCU04127	hypothetical protein		Other	1	clr-1/2 dependent	2: Cellulose specific	2
NCU03329	hypothetical protein		Other	2	clr-1/2 dependent	2: Cellulose specific	2
NCU02915	hypothetical protein		Other	3	clr-1/2 dependent	2: Cellulose specific	2
NCU11722					clr-1/2 dependent	3: Metabolic response	3
NCU10521	hypothetical protein		Other	5	clr-1/2 dependent	2: Cellulose specific	2
NCU01944	hypothetical protein		Other	4	clr-1/2 dependent	2: Cellulose specific	2
NCU11278	hypothetical protein		Other	3	clr-1/2 dependent	2: Cellulose specific	2
NCU05501	hypothetical protein		Other	2	clr-1/2 dependent	2: Cellulose specific	2
NCU08624	hypothetical protein		Other	3	clr-1/2 dependent	2: Cellulose specific	2
NCU09523	hypothetical protein		Other	4	clr-1/2 dependent	2: Cellulose specific	2
NCU07339	hypothetical protein		Other	4	clr-1/2 dependent	2: Cellulose specific	2
NCU00763	hypothetical protein		Other	2	clr-1/2 dependent	2: Cellulose specific	2
NCU07979	hypothetical protein		Other	4	clr-1/2 dependent	2: Cellulose specific	2
NCU07897	hypothetical protein		Other	1	clr-1/2 dependent	2: Cellulose specific	2
NCU07336	hypothetical protein		Other	4	clr-1/2 dependent	1: Hemicellulose specific	4
NCU01049	hypothetical protein		Other	3	clr-1/2 dependent	2: Cellulose specific	2
NCU01077	hypothetical protein		Other	1	clr-1/2 dependent	2: Cellulose specific	2
NCU03433	hypothetical protein		Other	3	clr-1/2 dependent	2: Cellulose specific	2
NCU01003	hypothetical protein		Other	3	clr-1/2 dependent	1: Hemicellulose specific	4
NCU08043	hypothetical protein		Other	3	clr-1/2 dependent	2: Cellulose specific	2
NCU05842	hypothetical protein		Other	5	clr-1/2 dependent		3
NCU05056	hypothetical protein		Other	2	clr-1/2 dependent	2: Cellulose specific	2
NCU02600	DUF1479 domain-containing protein		Mitochondrion	4	clr-1/2 dependent	2: Cellulose specific	2
NCU00871	hypothetical protein		Other	2	clr-1/2 dependent	2: Cellulose specific	2
NCU00764	hypothetical protein		Other	2	clr-1/2 dependent		3
NCU04401	fructose-bisphosphate aldolase		Other	4	independent	2: Cellulose specific	1
NCU01900	xylosidase/arabinosidase	GH43	Other	2	independent	1: Hemicellulose specific	5
NCU09652	beta-xylosidase	GH43	Other	2	independent	1: Hemicellulose specific	5
NCU09904	glucan 1,3-beta-glucosidase	GH16	Other	1	independent	4: Δ3Gβ uninduced	6
NCU10107	ribose 5-phosphate isomerase		Other	2	independent	2: Cellulose specific	1
NCU11353	D-xylulose kinase		Other	4	independent		6
NCU08384	xylose reductase		Other	2	independent	1: Hemicellulose specific	5
NCU00891	xylitol dehydrogenase		Other	2	independent	1: Hemicellulose specific	5
NCU10106	mitochondrial triosephosphate isomerase		Mitochondrion	1	independent		6
NCU10110	3-hydroxyisobutyrate dehydrogenase		Secretory Pathway	5	independent	2: Cellulose specific	1
NCU07737	salicylate hydroxylase		Other	3	independent	1: Hemicellulose specific	5
NCU11963	short chain dehydrogenase		Other	4	independent		6
NCU08189	endo-1,4-beta-xylanase	GH10	Secretory Pathway	1	independent	2: Cellulose specific	1
NCU02343	alpha-L-arabinofuranosidase 2	GH51	Secretory Pathway	1	independent	2: Cellulose specific	1
NCU06143	hypothetical protein	GH115	Secretory Pathway	2	independent	2: Cellulose specific	1
NCU04169	hypothetical protein		Secretory Pathway	1	independent	1: Hemicellulose specific	5
NCU00729	hypothetical protein		Secretory Pathway	1	independent		6
NCU03208	hypothetical protein		Secretory Pathway	3	independent		6
NCU01866	lactonohydrolase		Secretory Pathway	3	independent		6
NCU04467	hypothetical protein		Secretory Pathway	1	independent	2: Cellulose specific	1
NCU05350	hypothetical protein		Secretory Pathway	1	independent	1: Hemicellulose specific	5
NCU04170	hypothetical protein		Secretory Pathway	2	independent	1: Hemicellulose specific	5
NCU06384	MFS sugar transporter		Secretory Pathway	4	independent		6
NCU06490	hypothetical protein		Other	2	independent		6
NCU12103					independent		6
NCU00292	cholinesterase		Secretory Pathway	2	independent	2: Cellulose specific	1
NCU09705	GAL10		Secretory Pathway	3	independent	2: Cellulose specific	1
NCU00709	beta-xylosidase	GH3	Secretory Pathway	1	independent	2: Cellulose specific	1
NCU04556	hypothetical protein		Other	4	independent		6
NCU04689	hypothetical protein		Other	2	independent		6
NCU06138	quinate permease		Other	5	independent	2: Cellulose specific	1
NCU05591	ABC transporter clr4		Other	4	independent	1: Hemicellulose specific	5
NCU05068	hypothetical protein		Other	3	independent	2: Cellulose specific	1
NCU04400	hypothetical protein		Other	5	independent	2: Cellulose specific	1
NCU05134	hypothetical protein		Secretory Pathway	1	independent	3: Metabolic response	7
NCU07510	hypothetical protein		Other	2	independent	2: Cellulose specific	1
NCU06983	hypothetical protein		Secretory Pathway	2	independent	3: Metabolic response	7
NCU06991	hypothetical protein		Secretory Pathway	1	independent	3: Metabolic response	7
NCU04998	hypothetical protein		Secretory Pathway	1	independent	3: Metabolic response	7
NCU08383	hypothetical protein		Mitochondrion	5	independent	1: Hemicellulose specific	5
NCU01136	hypothetical protein		Other	5	independent	3: Metabolic response	7
NCU04928	hypothetical protein		Other	2	independent	3: Metabolic response	7
NCU07705	CLR-1		Other	4		1: Hemicellulose specific
